# Supplementary material for: Colostrum Quality Assessment in Dairy Goats: Use of an On-Farm Optical Refractometer
Source: Biology (Basel). 2023 Apr 20;12(4):626. doi: 10.3390/biology12040626 (PMC10135588; doi:10.3390/biology12040626)
Supplement: Supplementary file 1 [file biology-12-00626-s001.zip]

Archive with 1 entries (1 files):
- biology-2261082-supplementary.pdf
